# Supplementary material for: Citizen science mitigates the lack of distributional data on Nigerian birds
Source: Ecol Evol. 2024 Apr 16;14(4):e11280. doi: 10.1002/ece3.11280 (PMC11021921; doi:10.1002/ece3.11280)
Supplement: Supplementary file 1 — Appendices S1–S8. [file ECE3-14-e11280-s001.zip]

Archive with 8 entries (8 files):
- ece311280-sup-0001-AppendixS1.csv
- ece311280-sup-0002-AppendixS2.csv
- ece311280-sup-0003-AppendixS3.csv
- ece311280-sup-0004-AppendixS4.csv
- ece311280-sup-0005-AppendixS5.R
- ece311280-sup-0006-AppendixS6.csv
- ece311280-sup-0007-AppendixS7.xlsx
- ece311280-sup-0008-AppendixS8.xlsx
