# Supplementary material for: Citizen science mitigates the lack of distributional data on Nigerian birds
Source: Ecol Evol. 2024 Apr 16;14(4):e11280. doi: 10.1002/ece3.11280 (PMC11021921; doi:10.1002/ece3.11280)
Supplement: Supplementary file 1 — Appendices S1–S8. [file ECE3-14-e11280-s001.zip › ece311280-sup-0001-AppendixS1.csv]

Month	Year	Participants	Pentads
April	2021	15	97
June	2021	18	129
November	2021	18	107
March	2020	20	100
November	2019	19	100
November	2018	10	100
December	2020	18	108
April	2021	5	6
February	2021	6	13
January	2021	7	16
February	2018	17
September	2020	2	15
March	2021	5	16
August	2022	12	60
January	2021	9	26
July	2021	10	55
October	2021	8	22
August	2020	2	15
September	2020	2	15
March	2018	22
July	2019	21
March	2019	11
October	2019	5	10
May	2018	30
March	2019	14
June	2018	30
April	2018	16
August	2018	20
November	2018	30
September	2020	2	15
September	2019	13
September	2018	16	18
October	2018	5	37
December	2018	15	104
December	2019	13	100
June	2019	12	67
October	2019	11	69
July	2020	2	12
March	2019	6	21
November	2018	5	14
June	2020	5	28
July	2020	5	40
March	2019	12	100
March	2022	22	108
July	2022	26	110
September	2022	25	130
December	2022	9	60
February	2022	10	12
June	2022	12	15
March	2022	9	10
