# Supplementary material for: Citizen science mitigates the lack of distributional data on Nigerian birds
Source: Ecol Evol. 2024 Apr 16;14(4):e11280. doi: 10.1002/ece3.11280 (PMC11021921; doi:10.1002/ece3.11280)
Supplement: Supplementary file 1 — Appendices S1–S8. [file ECE3-14-e11280-s001.zip › ece311280-sup-0002-AppendixS2.csv]

Atlas teams	Experience	Count
AAT	Ornithologists	23
SESSAT	Ornithologists	6
SWAT	Ornithologists	15
AAT	Bird enthusiasts	31
SESSAT	Bird enthusiasts	28
SWAT	Bird enthusiasts	25
