# Supplementary material for: Citizen science mitigates the lack of distributional data on Nigerian birds
Source: Ecol Evol. 2024 Apr 16;14(4):e11280. doi: 10.1002/ece3.11280 (PMC11021921; doi:10.1002/ece3.11280)
Supplement: Supplementary file 1 — Appendices S1–S8. [file ECE3-14-e11280-s001.zip › ece311280-sup-0003-AppendixS3.csv]

commonName	scientificName	Record	Count
Common Bulbul	Pycnonotus barbatus	Times recorded	6638
Laughing Dove	Spilopelia senegalensis	Times recorded	5996
Grey-backed Camaroptera	Camaroptera brevicaudata	Times recorded	5267
Northern Grey-headed Sparrow	Passer griseus	Times recorded	5171
Senegal Coucal	Centropus senegalensis	Times recorded	5135
Village Weaver	Ploceus cucullatus	Times recorded	4933
Tawny-flanked Prinia	Prinia subflava	Times recorded	4603
Western Cattle Egret	Bubulcus ibis	Times recorded	4528
Vinaceous Dove	Streptopelia vinacea	Times recorded	4329
African Thrush	Turdus pelios	Times recorded	4163
Common Bulbul	Pycnonotus barbatus	Where recorded (Pentads)	3144
Laughing Dove	Spilopelia senegalensis	Where recorded (Pentads)	3254
Grey-backed Camaroptera	Camaroptera brevicaudata	Where recorded (Pentads)	3071
Northern Grey-headed Sparrow	Passer griseus	Where recorded (Pentads)	3140
Senegal Coucal	Centropus senegalensis	Where recorded (Pentads)	2846
Village Weaver	Ploceus cucullatus	Where recorded (Pentads)	2565
Tawny-flanked Prinia	Prinia subflava	Where recorded (Pentads)	2937
Western Cattle Egret	Bubulcus ibis	Where recorded (Pentads)	2601
Vinaceous Dove	Streptopelia vinacea	Where recorded (Pentads)	2670
African Thrush	Turdus pelios	Where recorded (Pentads)	2044
