# Supplementary material for: Citizen science mitigates the lack of distributional data on Nigerian birds
Source: Ecol Evol. 2024 Apr 16;14(4):e11280. doi: 10.1002/ece3.11280 (PMC11021921; doi:10.1002/ece3.11280)
Supplement: Supplementary file 1 — Appendices S1–S8. [file ECE3-14-e11280-s001.zip › ece311280-sup-0004-AppendixS4.csv]

Name	SN	Pentad	x	y	SubmittedCards
Amurum Forest Reserve	1	0955c0855	9.075035	9.975035	491
Rennajj Fish farm	2	0950c0850	8.751635	9.891635	353
Obudu cattle ranch	3	0625c0920	9.291635	6.375035	213
IITA	4	0730c0350	3.791635	7.458335	136
Ngel-Nyaki Forest Reserve	5	0710c1100	10.958335	7.125035	135
	6	1145c0920	9.291635	11.708335	99
	7	0720c0510	5.125035	7.291635	91
	8	1035c0725	7.375035	10.641635	85
	9	0750c0640	6.625035	7.791635	80
	10	1030c0725	7.375035	10.458335	76
