# Supplementary material for: Citizen science mitigates the lack of distributional data on Nigerian birds
Source: Ecol Evol. 2024 Apr 16;14(4):e11280. doi: 10.1002/ece3.11280 (PMC11021921; doi:10.1002/ece3.11280)
Supplement: Supplementary file 1 — Appendices S1–S8. [file ECE3-14-e11280-s001.zip › ece311280-sup-0005-AppendixS5.R]

###Analysis for Figure 2
dat = read.csv("Experience.csv")
names(dat)
str(dat)
library(ggplot2)

lm =ggplot(dat, aes(x=Atlas.teams, y=Count, fill = Experience)) + 
  geom_bar(position="dodge", stat="identity") + 
  labs(caption = "", y = "Number of Individuals", 
       x ="Atlas teams") +
  theme_bw(25) 
lm=lm + scale_fill_manual(values=c("brown", "orange"))
p  = lm + theme(panel.border = element_blank(), 
                panel.grid.major = element_blank(),
                panel.grid.minor = element_blank(),
                axis.line = element_line(colour = "black"),
                axis.text.x = element_text(color="black", size=25),
                axis.text.y = element_text(color="black",size=25))
p = p + geom_text(aes(label = Count), size =5, vjust = 0, position = position_dodge(0.9))
p=p + theme(legend.title = element_blank())
p
windows()
ggsave("Atlas teams new (1).png", p, dpi = 600)


###Analysis for Figure 4
new = read.csv("atlas pentads.csv")
str(new)
levels(new$Team)
shapiro.test(new$Pentads)
hist(log(new$Pentads))

cor.test(new$Participants, new$Pentads)
m1 = glm(Pentads~Participants, family = poisson, new)
summary(m1)
#checking for overdispersion
library(performance)
check_overdispersion(m1)
#overdispersion detected

library(MASS)
m2 = glm.nb(Pentads~Participants, new)
summary(m2)
#checking for overdispersion
library(performance)
check_overdispersion(m2)
#No overdispersion detected

AIC(m1, m2)

#m2 is the best model

r =ggplot(m2, aes(x = Participants, y = Pentads)) + 
  geom_point(size = 4) + 
  stat_smooth(method = "lm",col = "blue", size = 2)+
  labs(x = "Number of citizen scientists", y = "Number of pentads visited (9km � 9km)")
r
r = r + theme(text = element_text(size = 25))
mr  = r + theme(panel.border = element_blank(), 
                panel.grid.major = element_blank(),
                panel.grid.minor = element_blank(),
                panel.background = element_blank(),
                axis.line = element_line(colour = "black", size = 2),
                axis.text.x = element_text(color="black", size=25),
                axis.text.y = element_text(color="black",size=25))

mr
ggsave("citizen scientists vs pentad new.png", mr, dpi = 600)


###Analysis for figure 5
ne = read.csv("species.csv")
names(ne)
str(ne)
library(ggplot2)

sp =ggplot(ne, aes(x=yrs, y=TotalSpp)) + 
  geom_line(position="dodge", stat="identity",colour = "blue", size = 2) + 
  labs(caption = "", y = "Total bird species recorded", 
       x ="Years") +
  theme_bw(25) 
sp
spp  = sp + theme(panel.border = element_blank(), 
                  panel.grid.major = element_blank(),
                  panel.grid.minor = element_blank(),
                  axis.line = element_line(colour = "black", size = 2),
                  axis.text.x = element_text(color="black", size=25,vjust = 0.2),
                  axis.text.y = element_text(color="black",size=25))
windows()
spp
spp = spp + geom_text(aes(label = TotalSpp),size=7, vjust = 0, position = position_dodge(0.9))
spp=spp + scale_x_continuous(breaks=seq(2015, 2022, 1))
spp
ggsave("Species continuous.png", spp, dpi = 600)


###Analysis for figure 6
fre = read.csv("frequency.csv")
names(fre)
str(fre)
levels(fre$scientificName)
fre$scientificName = factor(fre$scientificName,
                            c("Pycnonotus barbatus", "Spilopelia senegalensis",
                              "Camaroptera brevicaudata", "Passer griseus",
                              "Centropus senegalensis", "Ploceus cucullatus",
                              "Prinia subflava", "Bubulcus ibis",
                              "Streptopelia vinacea", "Turdus pelios"))#to rearrange in this sequence
levels(fre$scientificName)
library(ggplot2)

fr =ggplot(fre, aes(x=scientificName, y=Count, fill = Record)) + 
  geom_bar(position="dodge", stat="identity") + 
  labs(caption = "", y = "Count", 
       x ="Species") +
  theme_bw(17)
fr=fr + scale_fill_manual(values=c("brown", "orange"))
fr
frr  = fr + theme(panel.border = element_blank(), 
                  panel.grid.major = element_blank(),
                  panel.grid.minor = element_blank(),
                  axis.line = element_line(colour = "black"),
                  axis.text.x = element_text(color="black", face = "italic", size=17,hjust=1,vjust = 0.2, angle = 90),
                  axis.text.y = element_text(color="black",size=17))
frr = frr + geom_text(aes(label = Count),size=5, vjust = 0, position = position_dodge(0.9))
frr=frr + theme(legend.title = element_blank())
frr

ggsave("Species frequency_test.png", frr, dpi = 600)
