# Supplementary material for: Citizen science mitigates the lack of distributional data on Nigerian birds
Source: Ecol Evol. 2024 Apr 16;14(4):e11280. doi: 10.1002/ece3.11280 (PMC11021921; doi:10.1002/ece3.11280)
Supplement: Supplementary file 1 — Appendices S1–S8. [file ECE3-14-e11280-s001.zip › ece311280-sup-0006-AppendixS6.csv]

yrs	TotalCards	TotalSpp	UniquePentads
2015	7	202	7
2016	429	571	331
2017	744	635	542
2018	1298	685	832
2019	1364	698	839
2020	1334	678	823
2021	2013	718	1220
2022	2117	719	1304
