# Supplementary material for: Citizen science mitigates the lack of distributional data on Nigerian birds
Source: Ecol Evol. 2024 Apr 16;14(4):e11280. doi: 10.1002/ece3.11280 (PMC11021921; doi:10.1002/ece3.11280)
Supplement: Supplementary file 1 — Appendices S1–S8. [file ECE3-14-e11280-s001.zip › ece311280-sup-0007-AppendixS7.xlsx]

## Sheet: Sheet1
S/no	bird club	zone	started	Population at Startup	Current population	Ornithologists	Bird enthusiasts
1	Shendam Bird Club	AAT	2016	9	32	4	28
2	Calabar Bird Club	SESSAT	2017	7	26	3	23
3	Obudu Ranch Bird Club	SESSAT	2017	4	11	5	6
4	Ilorin Bird Club	SWAT	2018	7	35	5	30
5	Osun-Osogbo Bird and Nature Club	SWAT	2019	3	10	3	7
6	Awka Bird Club	SESSAT	2019	16	32	4	28
7	Jos Bird Club (JBC)	AAT	2016	28	275	50	225
8	Akwa Ibom Bird Club	SESSAT	2018	5	10	6	4
9	Potiskum Bird Club	AAT	2019	2	13	3	10
10	Gashua Bird Club	AAT	2019	2	25	5	20
11	Nguru Bird Club	AAT	2019	2	17	3	14
12	Maiduguri Bird Club	AAT	2019	2	10	3	7
13	Southern Ondo Bird Club	SWAT	2021	100	15	0	15
14	Abeokuta Bird Club	SWAT	2021	8	15	6	9
15	Zing Nature Club	AAT	2022	30	20	1	19
16	Ibadan Bird Club	SWAT	2017	30	120	30	90
17	Bauchi Conservation Club	AAT	2021	6	71	11	60
18	Gashaka Gumti Nature Club	AAT	2021	20	10	3	7
19	Dutse Bird Club	AAT	2017	10	32	10	22
20	Kano Bird Club	AAT	2018	5	51	13	38
21	Port Harcourt Bird Club	SESSAT	2016	26	117	2	115
22	Abuja Bird Club	AAT	2016	4	230	10	220
23	Zaria Bird Club	AAT	2019	12	15	4	11
24	Lokoja Bird Club	AAT	2018	9	32	5	27
25	New Bussa Bird Club	AAT	2019	18	25	3	22
26	University of Lagos Bird Club	SWAT	2021	6	4	2	2
27	Eko Bird Club	SWAT	2018	12	50	7	43
28	Akure Bird Club	SWAT	2018	10	34	4	30
