# Supplementary material for: Citizen science mitigates the lack of distributional data on Nigerian birds
Source: Ecol Evol. 2024 Apr 16;14(4):e11280. doi: 10.1002/ece3.11280 (PMC11021921; doi:10.1002/ece3.11280)
Supplement: Supplementary file 1 — Appendices S1–S8. [file ECE3-14-e11280-s001.zip › ece311280-sup-0008-AppendixS8.xlsx]

## Sheet: Sheet1
Common Name	Scientific Name	IUCN status	Pentad Count	Card Count
Abyssinian Ground Hornbill	Bucorvus abyssinicus	VU	7	10
Anambra Waxbill	Estrilda poliopareia	NT	9	13
Banded Wattle-eye	Platysteira laticincta	EN	5	5
Bannerman's Turaco	Tauraco bannermani	EN	3	7
Bannerman's Weaver	Ploceus bannermani	VU	19	323
Bateleur	Terathopius ecaudatus	EN	17	42
Beaudouin's Snake Eagle	Circaetus beaudouini	VU	29	34
Black Crowned Crane	Balearica pavonina	VU	3	3
Black-tailed Godwit	Limosa limosa	NT	10	10
Brown-cheeked Hornbill	Bycanistes cylindricus	VU	10	17
Capuchin Babbler	Turdoides atripennis	NT	10	17
Crowned Eagle	Stephanoaetus coronatus	NT	7	8
Curlew Sandpiper	Calidris ferruginea	NT	10	10
Denham's Bustard	Neotis denhami	NT	15	22
Egyptian Vulture	Neophron percnopterus	EN	2	2
European Turtle Dove	Streptopelia turtur	VU	6	12
Fernando Po Batis	Batis poensis	DD	2	2
Great Snipe	Gallinago media	NT	7	18
Green-breasted Bushshrike	Malaconotus gladiator	VU	4	9
Grey Parrot	Psittacus erithacus	EN	64	114
Grey-necked Rockfowl	Picathartes oreas	NT	1	3
Hooded Vulture	Necrosyrtes monachus	CR	121	191
Ibadan Malimbe	Malimbus ibadanensis	EN	19	25
Iberian Grey Shrike	Lanius meridionalis	VU	76	82
Martial Eagle	Polemaetus bellicosus	EN	36	57
Mount Kupe Bushshrike	Chlorophoneus kupeensis	EN	1	5
Pallid Harrier	Circus macrourus	NT	138	199
Red-necked Falcon	Falco chicquera	NT	212	295
Ruppell's Vulture	Gyps rueppelli	CR	3	4
Scissor-tailed Kite	Chelictinia riocourii	VU	140	148
Secretary Bird	Sagittarius serpentarius	EN	1	1
Tawny Eagle	Aquila rapax	VU	115	143
Turner's Eremomela	Eremomela turneri	NT	1	1
White-chinned Petrel	Procellaria aequinoctialis	VU	1	1
White-headed Vulture	Trigonoceps occipitalis	CR	2	2
White-throated Mountain Babbler	Turdoides gilberti	VU	5	76
Woodchat Shrike	Lanius senator	NT	102	130
Woolly-necked Stork	Ciconia episcopus	NT	26	47
Yellow-casqued Hornbill	Ceratogymna elata	VU	16	61

## Sheet: Sheet2
commonName	scientificName	IUCN_sta	Pentad_Count	Card_Count
Abyssinian Ground Hornbill	Bucorvus abyssinicus	VU	7	10
Anambra Waxbill	Estrilda poliopareia	NT
Banded Wattle-eye	Platysteira laticincta	EN	5	5
Bannerman's Turaco	Tauraco bannermani	EN	3	7
Bannerman's Weaver	Ploceus bannermani	VU	19	323
Bateleur	Terathopius ecaudatus	EN	17	42
Beaudouin's Snake Eagle	Circaetus beaudouini	VU	29	34
Black Crowned Crane	Balearica pavonina	VU	3	3
Black-tailed Godwit	Limosa limosa	NT
Brown-cheeked Hornbill	Bycanistes cylindricus	VU	1	1
Capuchin Babbler	Turdoides atripennis	NT
Crowned Eagle	Stephanoaetus coronatus	NT
Curlew Sandpiper	Calidris ferruginea	NT
Denham's Bustard	Neotis denhami	NT
Egyptian Vulture	Neophron percnopterus	EN	2	2
European Turtle Dove	Streptopelia turtur	VU	6	12
Fernando Po Batis	Batis poensis	DD
Great Snipe	Gallinago media	NT
Green-breasted Bushshrike	Malaconotus gladiator	VU	4	9
Grey Parrot	Psittacus erithacus	EN	64	114
Grey-necked Rockfowl	Picathartes oreas	NT
Hooded Vulture	Necrosyrtes monachus	CR	121	191
Ibadan Malimbe	Malimbus ibadanensis	EN	19	25
Iberian Grey Shrike	Lanius meridionalis	VU	76	82
Martial Eagle	Polemaetus bellicosus	EN	36	57
Mount Kupe Bushshrike	Chlorophoneus kupeensis	EN	1	5
Pallid Harrier	Circus macrourus	NT
Red-necked Falcon	Falco chicquera	NT
Ruppell's Vulture	Gyps rueppelli	CR	3	4
Scissor-tailed Kite	Chelictinia riocourii	VU	140	148
Secretary Bird	Sagittarius serpentarius	EN	1	1
Tawny Eagle	Aquila rapax	VU	115	143
Turner's Eremomela	Eremomela turneri	NT
White-chinned Petrel	Procellaria aequinoctialis	VU	1	1
White-headed Vulture	Trigonoceps occipitalis	CR	2	2
White-throated Mountain Babbler	Turdoides gilberti	VU	5	76
Woodchat Shrike	Lanius senator	NT
Woolly-necked Stork	Ciconia episcopus	NT
Yellow-casqued Hornbill	Ceratogymna elata	VU	16	61
